# Supplementary material for: Globotriaosylceramide Gb3 Influences Wound Healing and Scar Formation by Orchestrating Fibroblast Heterogeneity
Source: Adv Sci (Weinh). 2025 Aug 14;12(41):e09733. doi: 10.1002/advs.202509733 (PMC12591104; doi:10.1002/advs.202509733)
Supplement: Supplementary file 2 — Supporting Information [file ADVS-12-e09733-s001.zip]

Archive with 4 entries (3 files):
- advs71303-sup-0002-Data/
- advs71303-sup-0002-Data/Supplementary File1.pdf
- advs71303-sup-0002-Data/Supplementary File2.pdf
- advs71303-sup-0002-Data/Supplementary File3.zip
